# Supplementary material for: Rapid Discrimination of Citrus reticulata ‘Chachi’ by Electrospray Ionization–Ion Mobility–High-Resolution Mass Spectrometry
Source: Molecules. 2021 Nov 20;26(22):7015. doi: 10.3390/molecules26227015 (PMC8622672; doi:10.3390/molecules26227015)
Supplement: Supplementary file 1 [file molecules-26-07015-s001.zip]

Archive with 1 entries (1 files):
- molecules-1443156-supplementary.pdf
